# Supplementary material for: IS1-mediated chromosomal amplification of the arn operon leads to polymyxin B resistance in Escherichia coli B strains
Source: mBio. 2024 Jun 21;15(7):e00634-24. doi: 10.1128/mbio.00634-24 (PMC11253626; doi:10.1128/mbio.00634-24)
Supplement: File S1 — LPS peak assignment, peak intensity, and relative quantitation of LPS Ara4N content. [file mbio.00634-24-s0001.xlsx]

## Sheet: Considered LPS species
Supplementray Date File 1: ESI-MS mass peak assignments, signal intensities, and calculation of the relative levels of LPS modified with Ara4N. Mass peaks with assigned structures are listed (tab "Considered LPS species"), with those containing Ara4N highlighted in orange and those without Ara4N modification in green. The 1st isotopic peak was used to assign signal intensities (tab "Peak Intensit…
Exact neutral mass [Da]	Lipid A type	3-OH C14:0	sum sec. FA	Kdo	Hep	Hex	HexA	P	PEtN	Ara4N	salt adduct	Sum formula	Exact mass 1st isotopic peak
2984.18	tetra-acyl	3	12:0	2	3	2	0	4	1	0	-	C117H214N3O73P5	2985.18
3006.16	tetra-acyl	3	12:0	2	3	2	0	4	1	0	Na	C117H213N3O73P5Na1	3007.17
3340.61	hexa-acyl	4	26:0	2	3	2	0	3	1	0	-	C145H265N3O73P4	3341.61
3392.54	hexa-acyl	4	24:0	2	3	2	0	4	1	0	-	C143H262N3O76P5	3393.55
3420.57	hexa-acyl	4	26:0	2	3	2	0	4	1	0	-	C145H266N3O76P5	3421.58
3442.55	hexa-acyl	4	26:0	2	3	2	0	4	1	0	Na	C145H265N3O76P5Na1	3443.56
3464.54	hexa-acyl	4	26:0	2	3	2	0	4	1	0	2 Na	C145H264N3O76P5Na2	3465.54
3471.66	hexa-acyl	4	26:0	2	3	2	0	3	1	1	-	C150H274N4O76P4	3472.67
3516.64	hexa-acyl	4	26:0	2	3	2	1	3	1	0	-	C151H273N3O79P4	3517.64
3523.6	hexa-acyl	4	24:0	2	3	2	0	4	1	1	-	C148H271N4O79P5	3524.6
3537.62	hexa-acyl	4	25:0	2	3	2	0	4	1	1	-	C149H273N4O79P5	3538.62
3551.63	hexa-acyl	4	26:0	2	3	2	0	4	1	1	-	C150H275N4O79P5	3552.64
3573.61	hexa-acyl	4	26:0	2	3	2	0	4	1	1	Na	C150H274N4O79P5Na1	3574.62
3594.67	hexa-acyl	4	26:0	2	3	2	0	3	2	1	-	C152H280N5O79P5	3595.68
3595.59	hexa-acyl	4	26:0	2	3	2	0	4	1	1	2 Na	C150H273N4O79P5Na2	3596.6
3646.61	hexa-acyl	4	24:0	2	3	2	0	4	2	1	-	C150H277N5O82P6	3647.61
3647.7	hexa-acyl	4	26:0	2	3	2	1	3	1	1	-	C156H282N4O82P4	3648.7
3660.62	hexa-acyl	4	25:0	2	3	2	0	4	2	1	-	C151H279N5O82P6	3661.63
3669.68	hexa-acyl	4	26:0	2	3	2	1	3	1	1	Na	C156H281N4O82P4Na1	3670.68
3674.64	hexa-acyl	4	26:0	2	3	2	0	4	2	1	-	C152H281N5O82P6	3675.64
3696.62	hexa-acyl	4	26:0	2	3	2	0	4	2	1	Na	C152H280N5O82P6Na1	3697.62
3712.6	hexa-acyl	4	26:0	2	3	2	0	4	2	1	K	C152H280N5O82P6K1	3713.6
3713.68	hexa-acyl	4	26:0	2	3	3	0	4	1	1	-	C156H285N4O84P5	3714.69
3718.6	hexa-acyl	4	26:0	2	3	2	0	4	2	1	2 Na	C152H279N5O82P6Na2	3719.61
3770.71	hexa-acyl	4	26:0	2	3	2	1	3	2	1	-	C158H288N5O85P5	3771.71
3792.69	hexa-acyl	4	26:0	2	3	2	1	3	2	1	Na	C158H287N5O85P5Na1	3793.69
3797.65	hexa-acyl	4	26:0	2	3	2	0	4	3	1	-	C154H287N6O85P7	3798.65
3819.63	hexa-acyl	4	26:0	2	3	2	0	4	3	1	Na	C154H286N6O85P7Na1	3820.63

## Sheet: Peak Intensities
			Parent Repl. 1 (Fig. 2A)			Parent Repl. 2 (Fig. S2)			C1 Repl. 1 (Fig. 2A)			C1 Repl. 2 (Fig. S2)			C2 Repl. 1 (Fig. 2A)			C2 Repl. 2 (Fig. S2)
Exact mass 1st isotopic peak*	Average mass detected peak		Intensity	Normalized Intensity		Intensity	Normalized Intensity		Intensity	Normalized Intensity		Intensity	Normalized Intensity		Intensity	Normalized Intensity		Intensity	Normalized Intensity
2985.18	2985.19		26187	0.0486366		298366	0.0547354		n.d.			68977	0.00333086		30108	0.00881582		n.d.
3007.17	3007.17		10525	0.0195479		171457	0.0314539		n.d.			32371	0.00156318		n.d.			n.d.
3341.61	3341.61		21796	0.0404813		128394	0.023554		6715	0.00800844		55059	0.00265877		52805	0.0154616		n.d.
3393.55	3393.55		18902	0.0351063		208327	0.0382177		3026	0.00360887		170324	0.00822486		120101	0.0351664		n.d.
3421.58	3421.58		56781	0.105458		993623	0.182281		18492	0.0220539		1073617	0.0518444		362576	0.106165		n.d.
3443.56	3443.56		23283	0.043243		510714	0.0936908		4396	0.00524276		498356	0.0240653		139530	0.0408553		n.d.
3465.54	3465.54		547	0.00101593		206995	0.0379733		n.d.			149773	0.00723246		5091	0.00149068		n.d.
3472.67	3472.67		18605	0.0345547		70552	0.0129428		46919	0.0559565		518708	0.0250481		71601	0.0209652		1979	0.00470787
3517.64	3517.64		13287	0.0246777		77310	0.0141826		5538	0.00660473		58859	0.00284227		41876	0.0122616		n.d.
3524.6	3524.61		27015	0.0501744		190369	0.0349233		49101	0.0585588		1166619	0.0563354		216441	0.0633753		3523	0.00838091
3538.62	3538.62		14701	0.0273039		61882	0.0113523		14802	0.0176532		423306	0.0204412		93673	0.0274281		n.d.
3552.64	3552.64		111357	0.206821		1059237	0.194318		231745	0.276384		6078960	0.29355		860658	0.252006		31164	0.0741365
3574.62	3574.62		42075	0.078145		469663	0.0861599		96031	0.114528		2732741	0.131963		307672	0.0900884		10939	0.0260229
3595.68	3595.68		2083	0.00386871		n.d.			7731	0.00922015		34063	0.00164488		12695	0.00371718		19712	0.0468931
3596.6	3596.6		265	0.000492179		208673	0.0382812		597	0.000711994		927139	0.0447711		3368	0.000986172		77	0.000183176
3647.61	3647.62		n.d.**			22746	0.00417277		8560	0.0102088		331101	0.0159887		47761	0.0139847		18003	0.0428276
3648.7	3648.7		56246	0.104465		216813	0.0397745		121232	0.144584		1154317	0.0557414		310441	0.0908991		14768	0.0351318
3661.63	3661.63		4494	0.00834661		8491	0.00155768		4326	0.00515927		153408	0.00740799		23907	0.00700012		13052	0.0310496
3670.68	3670.68		17427	0.0323668		25593	0.00469505		43172	0.0514878		21799	0.00105266		87908	0.02574		4202	0.00999619
3675.64	3675.65		28994	0.05385		235429	0.0431896		78119	0.0931663		2380599	0.114958		292396	0.0856154		95864	0.228052
3697.62	3697.62		10503	0.019507		96971	0.0177894		25251	0.0301148		1027827	0.0496332		91994	0.0269364		42086	0.100119
3713.6	3713.59		1274	0.00236617		n.d.			4151	0.00495057		39949	0.00192912		20535	0.00601278		9182	0.0218432
3714.69	3714.69		13298	0.0246981		149043	0.027342		24401	0.0291011		957547	0.0462394		105479	0.0308849		n.d.
3719.61	3719.6		749	0.0013911		40412	0.0074136		48	5.72458e-05		360202	0.017394		8756	0.00256381		10475	0.0249191
3771.71	3771.71		12266	0.0227814		n.d.			30366	0.0362151		98623	0.00476245		61849	0.0181098		56580	0.134599
3793.69	3793.69		2985	0.00554398		n.d.			8373	0.00998581		35660	0.001722		7825	0.00229121		19553	0.0465149
3798.65	3798.65		2777	0.00515766		n.d.			5398	0.00643776		121083	0.00584703		32788	0.00960054		50360	0.119802
3820.63	3820.63		n.d.			n.d.			n.d.			37461	0.00180897		5391	0.00157852		18841	0.0448211
		Sum	538422			5451060			838490			20708448			3415225			420360
			wo Ara4N	0.318167		wo Ara4N	0.476088		wo Ara4N	0.0455187		wo Ara4N	0.101762		wo Ara4N	0.220216		wo Ara4N	0
			w Ara4n	0.681833		w Ara4n	0.523912		w Ara4n	0.954481		w Ara4n	0.898238		w Ara4n	0.779784		w Ara4n	1
*For infos regarding the respective LPS molecules see tab "Considered LPS species" in this data file
**not detected

## Sheet: LPS ratios
		Replicate 1	Replicate 2
		Fig. 2A	Fig. S2	Average	range (±)
Parent	wo Ara4N	0.318167	0.476088	0.397128	0.08
	w Ara4n	0.681833	0.523912	0.602872	0.08
C1	wo Ara4N	0.0455187	0.101762	0.0736404	0.03
	w Ara4n	0.954481	0.898238	0.92636	0.03
C2	wo Ara4N	0.220216	0	0.110108	0.11
	w Ara4n	0.779784	1	0.889892	0.11
